# Supplementary material for: Damage-programmable design of metamaterials achieving crack-resisting mechanisms seen in nature
Source: Nat Commun. 2024 Aug 27;15:7373. doi: 10.1038/s41467-024-51757-0 (PMC11349770; doi:10.1038/s41467-024-51757-0)
Supplement: Supplementary file 6 — Source Data [file 41467_2024_51757_MOESM6_ESM.xlsx]

## Sheet: Fig. 2c
Fig. 2c
Guiding		Background
Fracture displacement (mm)	Microstrain	Fracture displacement (mm)	Microstrain
0	0	0	0
0.0769077	-27.7162	0.0769077	4.36595
0.153831	33.3691	0.153831	78.4851
0.230754	803.449	0.230754	54.3104
0.307677	1533.58	0.307677	234.917
0.3846	2385.53	0.3846	325.135
0.461523	3550.27	0.461523	385.668
0.538446	4421.37	0.538446	580.567
0.615369	5153.15	0.615369	672.248
0.692292	6114.68	0.692292	852.467
0.769215	7246.04	0.769215	872.892
0.846138	8402.48	0.846138	1099.98
0.923062	9444.97	0.923062	1139.26
0.999985	10427.3	0.999985	1285.79
1.07691	11814.5	1.07691	1417.32
1.15383	12932.6	1.15383	1349.36
1.23075	13873.7	1.23075	1571.54
1.30768	15469.1	1.30768	1755.44
1.3846	16783.6	1.3846	1749.06
1.46152	18119.4	1.46152	1993.1
1.53845	19618.7	1.53845	2145.85
1.61537	21288.3	1.61537	2208.82
1.69229	22429.2	1.69229	2581.9
1.76922	24182.8	1.76922	2590.16
1.84615	25692.1	1.84615	2599.32
1.92306	27615.7	1.92306	2977.9
1.99998	29257	1.99998	2989.36
2.07691	31173.4	2.07691	3103.09
2.15383	33298.8	2.15383	3262.35
2.23077	35101.7	2.23077	3528.64
2.30768	37317.5	2.30768	3575.63
2.3846	39520.8	2.3846	3887.77
2.46152	41639.4	2.46152	3950.69
2.53845	43829.6	2.53845	4178.37
2.61538	46037.3	2.61538	4275.63
2.69229	48573.4	2.69229	4493.99
2.76922	51267	2.76922	4566.51
2.84614	53487.3	2.84614	4881.01
2.92306	56211.6	2.92306	4892.48
2.99998	58838.7	2.99998	4984.38
3.07691	61413.8	3.07691	5322.06
3.15383	64427.6	3.15383	5373.68
3.23075	67142.7	3.23075	5631.35
3.30768	69801.9	3.30768	5829.72
3.3846	72951.4	3.3846	6152.87
3.46152	75766.1	3.46152	6084.52
3.53845	78924.7	3.53845	6347.79
3.61537	81722	3.61537	6510.37
3.69229	84890.7	3.69229	6695.17
3.76922	88138.5	3.76922	7001.7
3.84614	91154.3	3.84614	7066.11
3.92306	94489.1	3.92306	7154.16
3.99998	97834.5	3.99998	7587.84
4.07691	102298	4.07691	7741.07
4.15383	106200	4.15383	7958.22
4.23075	110067	4.23075	8252.6
4.30768	114514	4.30768	8427.88
4.3846	119761	4.3846	8702.55
4.46152	124319	4.46152	9009.43
4.53845	129831	4.53845	9322.28
4.61537	134614	4.61537	9529.29
4.69229	139324	4.69229	9658.58
4.76922	144130	4.76922	9918.91
4.84614	148851	4.84614	10100.4
4.92306	154296	4.92306	10516.4
4.99998	158944	4.99998	10781.1
5.07691	164117	5.07691	10890.6
5.15383	169183	5.15383	11132.6
5.23075	174066	5.23075	11533.9
5.30768	162142	5.30768	11781.2
5.3846	166674	5.3846	12111.9
5.46152	170036	5.46152	12128.3
5.53845	174201	5.53845	12404.7
5.61537	178334	5.61537	12644.3
5.69229	182952	5.69229	12862.4
5.76922	192762	5.76922	13354
5.84614	219221	5.84614	13663
5.92306	204430	5.92306	13992.6
5.99998	210582	5.99998	14351.8
6.07691	215573	6.07691	14687.6
6.15383	0	6.15383	15023.3
6.23075	0	6.23075	15303.9
6.30768	0	6.30768	15628
6.3846	0	6.3846	16344
6.46152	0	6.46152	16783.8
6.53845	0	6.53845	17180.1
6.61537	0	6.61537	17551
6.69229	0	6.69229	17835
6.76922	0	6.76922	18412.7
6.84614	0	6.84614	18852.6
6.92306	0	6.92306	19214.4
6.99998	0	6.99998	19653.7

## Sheet: Fig. 3b
Fig. 3b
CB			CD			Shield units			Implanted bridges			Conventional
𝜌_CB (%)	Normalized fracture energy (J/(g/cm^3))	Error bar (J/(g/cm^3))	d_CD (cell)	Normalized fracture energy (J/(g/cm^3))	Error bar (J/(g/cm^3))	𝜃_s (°)	Normalized fracture energy (J/(g/cm^3))	Error bar (J/(g/cm^3))	d_B (cell)	Normalized fracture energy (J/(g/cm^3))	Error bar (J/(g/cm^3))	𝜌 (g/cm^3)	Normalized fracture energy (J/(g/cm^3))	Error bar (J/(g/cm^3))
10	5.127	0.54	1	4.194	0.412	30	5.087	0.431	1	7.469	1.234	0.19	3.792	0.436
20	5.405	0.586	2	4.325	0.564	40	5.749	0.397	3	7.656	1.168	0.24	2.292	0.515
30	6.598	0.668	3	3.582	0.444	50	11.88	0.632	5	8.47	1.366	0.29	1.896	0.378
40	6.593	0.433	4	4.153	0.425	60	13.086	0.757	7	10.572	1.339	0.34	1.284	0.593
50	10.161	0.371	5	4.386	0.584	70	7.662	0.749

## Sheet: Fig. 3c
Fig. 3c
Normalized fracture energy per unit propagation (mJ/(mm*g/cm^3)
Conventional, crack initiation	Conventional, crack propagation	Crack shielding, crack initiation	Crack shielding, crack propagation	Crack tip interactions, crack initiation	Crack tip interactions, crack propagation	Reinforcement bridging, crack initiation	Reinforcement bridging, crack propagation
158.205	188.117	660.651	400.578	175.92	609.179	134.942	631.705

## Sheet: Fig. 4a
Fig. 4a
Conventional		Damage-programming
Fracture displacement (mm)	Normalized fracture load (N/(g/cm^3))	Fracture displacement (mm)	Normalized fracture load (N/(g/cm^3))
0	29.4708	0	12.9652
0.0503115	39.3086	0.050312	25.0372
0.100802	49.4342	0.100657	38.3514
0.151311	61.5724	0.150672	52.9665
0.201637	72.8281	0.201166	69.1871
0.25183	84.832	0.251657	86.7827
0.302167	96.4247	0.301813	105.023
0.352337	110.435	0.351829	123.321
0.402343	121.875	0.40231	142.042
0.452508	134.551	0.452328	162.79
0.502832	146.063	0.502482	184.881
0.553335	158.922	0.55315	208.673
0.603345	171.471	0.603634	231.767
0.653679	183.069	0.655146	255.307
0.704167	195.258	0.706972	279.629
0.754822	206.182	0.758822	304.437
0.80483	217.167	0.808999	327.951
0.855494	227.755	0.860665	351.052
0.914477	239.827	0.91082	373.791
0.964823	250.791	0.960989	394.718
1.0155	259.937	1.01299	416.64
1.06597	270.508	1.06315	438.124
1.1165	279.048	1.11483	458.677
1.16682	289.069	1.16499	479.693
1.21733	297.665	1.21699	499.676
1.27432	306.997	1.26715	518.284
1.32481	316.061	1.31748	536.915
1.37518	325.277	1.36931	555.354
1.42567	332.656	1.41949	573.822
1.47632	340.64	1.47132	590.586
1.5265	348.514	1.52266	609.156
1.57683	354.528	1.57281	624.32
1.62699	361.826	1.62466	641.384
1.67732	368.183	1.67467	656.474
1.72765	375.133	1.72499	672.415
1.77814	381.095	1.77698	689.043
1.82848	388.091	1.82898	703.476
1.87884	393.84	1.88097	717.572
1.92933	399.5	1.93098	732.255
1.97982	404.92	1.98381	746.575
2.03049	410.467	2.03415	759.782
2.08082	415.564	2.08447	772.723
2.13098	420.393	2.14298	788.057
2.18164	425.414	2.19333	799.928
2.23201	430.237	2.24401	812.204
2.28233	435.179	2.2945	823.521
2.33282	439.923	2.345	836.053
2.38334	444.87	2.39548	846.926
2.43367	448.402	2.44583	857.845
2.48433	453.119	2.5045	870.71
2.53483	457.237	2.55484	880.412
2.58517	460.405	2.60516	889.675
2.63567	463.141	2.65552	899.752
2.68617	467.765	2.706	909.385
2.7365	471.977	2.75651	918.619
2.78716	474.646	2.807	927.393
2.8375	477.268	2.85767	935.768
2.88816	480.537	2.908	943.628
2.93849	483.991	2.95849	951.872
2.98898	486.658	3.00883	959.241
3.03933	489.746	3.05915	965.348
3.08966	492.481	3.10965	970.341
3.14015	495.497	3.16016	977.154
3.19099	498.334	3.21064	982.746
3.24147	500.997	3.26099	988.807
3.29182	502.889	3.31132	995.925
3.34217	506.294	3.36182	1002.86
3.39279	507.491	3.4125	1008.24
3.443	509.759	3.46299	1014.83
3.49333	512.214	3.51348	1020.19
3.54366	515.219	3.56381	1027.67
3.594	516.706	3.61399	1033.05
3.64449	518.943	3.66433	1039.43
3.695	521.83	3.71483	1045.11
3.74534	522.99	3.76532	1051.28
3.79583	524.817	3.81566	1055.55
3.84616	526.428	3.86949	1053.66
3.89649	528.531	3.91999	1056.49
3.94681	531.111	3.97049	1059.15
3.99716	531.334	4.029	1052.06
4.04798	532.437	4.07949	1055.55
4.09849	533.306	4.13001	1058.71
4.14899	535.829	4.18382	1030.74
4.19933	535.807	4.234	1029.23
4.24981	537.344	4.28433	1029.21
4.30014	537.261	4.33482	1031.41
4.35049	539.041	4.38717	1023.34
4.40098	538.773	4.44715	1011.54
4.45148	539.681	4.49763	1010.23
4.50165	540.704	4.54814	1010.95
4.55215	540.608	4.5988	1007.37
4.60247	541.674	4.64913	1009.95
4.65265	540.31	4.69965	1004.28
4.70381	471.048	4.75012	1000.61
4.75416	465.861	4.80231	966.859
4.80482	462.563	4.85282	964.001
4.85514	460.813	4.90346	962.076
4.90564	459.831	4.95399	963.627
4.95616	458.263	5.00448	965.281
5.00665	459.398	5.05462	964.599
5.057	459.563	5.10498	965.04
5.10734	459.144	5.15517	967.427
5.15764	459.318	5.20564	968.706
5.21148	453.922	5.25614	969.523
5.262	453.59	5.30665	970.342
5.31247	453.407	5.35716	969.576
5.36284	453.477	5.40767	971.372
5.41315	453.79	5.45816	971.869
5.46333	452.602	5.5085	972.211
5.51364	452.443	5.56147	950.503
5.57198	447.388	5.61183	944.778
5.62249	445.706	5.66216	943.895
5.67299	446.621	5.71234	942.569
5.72333	446.396	5.76298	938.768
5.77381	446.645	5.81316	937.904
5.82413	445.616	5.86349	937.794
5.87449	445.619	5.91366	939.316
5.92683	430.21	5.96399	938.471
5.98015	422.563	6.01431	939.6
6.03034	419.667	6.07264	932.239
6.08099	418.318	6.12566	912.751
6.13147	416.656	6.17616	909.859
6.18182	415.911	6.22667	909.641
6.23232	413.866	6.27851	902.339
6.285	388.842	6.33482	886.999
6.34434	377.912	6.38532	876.757
6.39617	365.116	6.43597	875.185
6.44668	362.242	6.4863	872.42
6.49717	354.94	6.53681	871.369
6.54768	353.786	6.58732	865.954
6.59819	354.041	6.63766	865.043
6.64868	354.049	6.68798	863.555
6.69899	354.526	6.73849	861.682
6.74933	355.855	6.78899	855.924
6.79966	358.248	6.84149	850.208
6.85016	359.042	6.89198	849.175
6.90367	356.987	6.94248	850.378
6.95732	350.386	6.99283	851.365
7.00764	348.689	7.04316	852.657
7.06415	342.907	7.09365	854.343
7.1145	342.097	7.14416	854.02
7.16483	341.937	7.20101	846.137
7.21515	343.942	7.25151	843.331
7.274	335.42	7.302	840.096
7.32449	330.321	7.35233	838.613
7.38099	320.713	7.40651	831.318
7.43998	303.079	7.45733	829.87
7.49033	300.701	7.51732	822.566
7.54082	301.657	7.56781	820.391
7.59134	300.829	7.61832	817.647
7.64296	294.404	7.67667	807.238
7.70216	274.696	7.72716	805.616
7.75984	269.489	7.77749	805.921
7.81034	269.405	7.82765	807.188
7.86066	269.984	7.87813	808.462
7.91315	262.325	7.92848	810.401
7.96367	257.824	7.97899	812.521
8.01766	249.292	8.02932	814.429
8.06834	244.951	8.07981	815.857
8.12184	236.438	8.13015	817.712
8.17216	234.415	8.18897	813.021
8.2225	232.666	8.23949	806.283
8.27849	227.716	8.29617	796.176
8.32899	227.087	8.34651	763.253
8.37947	228.544	8.40064	747.615
8.43017	227.967	8.45117	741.887
8.4845	222.423	8.50166	741.462
8.535	222.535	8.552	740.163
8.58532	221.412	8.60233	740.812
8.63749	216.315	8.65917	735.847
8.68799	215.686	8.70967	735.983
8.73851	215.895	8.76016	737.617
8.78915	216.62	8.81065	736.553
8.83948	216.591	8.86117	735.825
8.88998	215.039	8.91216	726.95
8.94648	207.881	8.96266	726.546
8.99681	208.522	9.0155	713.619
9.04713	207.976	9.06598	708.832
9.09764	207.533	9.11633	704.748
9.14817	207.359	9.16683	702.788
9.19866	207.505	9.21732	698.407
9.249	207.609	9.26766	697.492
9.29949	206.7	9.31816	693.708
9.35848	200.267	9.37395	671.998
9.40883	198.253	9.4243	669.924
9.45934	197.323	9.47464	668.115
9.50999	196.781	9.52499	666.877
9.56582	136.09	9.57763	658.76
9.62529	126.998	9.62814	654.347
9.67564	126.269	9.6788	646.78
9.72598	126.425	9.73781	640.253
9.77633	126.233	9.78832	638.854
9.82699	125.799	9.83881	635.584
9.87732	127.314	9.88914	629.121
9.92766	127.067	9.93964	626.855
9.97784	127.814	9.98967	624.39
10.0293	122.32	10.0402	623.174
10.0798	122.111	10.0905	624.353
10.1303	121.478	10.141	623.126
10.1807	122.897	10.1913	624.626
10.2312	122.743	10.2418	624.035
10.2818	123.185	10.2923	624.79
10.3322	124.156	10.343	624.79
10.3825	123.384	10.3933	624.283
10.433	124.025	10.4437	622.657
10.4832	123.468	10.4943	623.382
10.5338	122.539	10.5447	621.926
10.588	115.247	10.5952	620.558
10.6383	113.158	10.6456	618.44
10.6887	113.551	10.6961	617.999
10.7392	113.354	10.7466	618.869
10.7898	113.03	10.7971	614.691
10.8402	113.511	10.8475	615.655
10.8965	110.821	10.8979	614.775
10.947	110.082	10.9482	614.08
10.9973	110.48	10.9986	613.219
11.0476	109.555	11.049	610.369
11.0981	110.595	11.0993	610.5
11.1486	109.881	11.1552	604.48
11.199	110.391	11.2093	598.235
11.2493	106.669	11.263	584.911
11.2998	107.007	11.3133	582.117
11.3503	106.869	11.365	563.011
11.4007	107.365	11.4238	554.639
11.4512	108.125	11.4772	540.157
11.5017	107.923	11.5353	533.029
11.5522	108.886	11.586	527.052
11.6027	109.521	11.6365	521.505
11.653	110.223	11.6871	516.983
11.7076	106.454	11.7398	506.315
11.758	106.823	11.79	504.633
11.8083	106.956	11.8405	501.639
11.859	107.671	11.891	497.925
11.9093	108.01	11.9412	496.637
11.9597	108.232	11.9917	495.391
12.0098	108.828	12.042	491.249
12.06	99.4817	12.0923	490.852
12.1105	99.5544	12.1428	490.624
12.1683	90.1006	12.1932	491.719
12.2186	89.7403	12.2436	491.077
12.2691	90.0777	12.2941	491.493
12.3283	81.9692	12.3503	480.153
12.3786	82.257	12.408	473.632
12.4291	81.3852	12.4583	470.416
12.4795	81.6544	12.516	462.34
12.5298	82.1122	12.5666	460.234
12.5803	81.9163	12.6172	460.319
12.6308	82.2469	12.6675	460.506
12.6811	82.7694	12.7178	457.567
12.7377	72.9398	12.7778	445.766
12.7878	68.5309	12.8283	443.575
12.8382	67.6957	12.8788	444.188
12.8885	68.1721	12.9292	442.515
12.9388	66.8943	12.9796	443.375
12.9888	63.6167	13.03	442.89
13.0388	52.7471	13.0858	436.215
13.0895	50.3422	13.1411	428.183
13.14	48.8553	13.1913	425.807
13.1903	49.3917	13.2418	419.096
13.2408	48.9281	13.2921	417.276
13.2911	48.4962	13.3427	417.202
13.3447	38.6187	13.3932	413.753
13.3953	37.6001	13.4435	411.885
13.4458	37.3661	13.4938	409.207
13.4965	37.7777	13.5443	409.564
13.547	37.7496	13.5943	404.917
13.5975	38.6231	13.6447	402.741
13.648	38.2219	13.6952	402.049
13.6983	39.1955	13.7457	400.959
13.7488	38.1516	13.796	401.513
13.7991	39.6677	13.8465	399.14
13.8495	39.8071	13.897	390.908
13.8998	40.7436	13.9568	384.552
13.9503	39.4065	14.0073	378.637
14.0007	39.8598	14.0577	373.825
14.0512	40.6654	14.1138	363.563
14.1018	41.5241	14.1716	348.988
14.1522	41.7115	14.222	346.607
14.2028	42.0465	14.2721	344.439
14.2533	41.8384	14.3226	342.893
14.3037	42.8735	14.3805	338.303
14.3538	42.4515	14.4308	336.543
14.4043	42.1378	14.4812	335.74
14.4547	42.8357	14.5398	331.833
14.5051	43.0612	14.5902	328.865
14.5555	43.5462	14.6405	324.494
14.6058	43.2617	14.6988	313.127
14.6563	44.6976	14.7528	297.322
14.7068	43.7971	14.812	288.566
14.7573	44.7803	14.8627	282.18
14.8078	44.8347	14.9145	272.522
14.8583	45.3459	14.965	268.192
14.9086	44.9875	15.0167	235.262
14.959	46.1809	15.0693	223.597
15.0095	45.5478	15.1198	216.054
15.0598	46.5054	15.1735	182.961
15.1155	37.359	15.2237	180.216
15.1658	36.4785	15.2838	167.494
15.2161	35.6193	15.3343	165.804
15.2663	36.0596	15.3848	165.704
15.3168	35.3814	15.4353	163.412
15.3671	36.4789	15.4856	162.331
15.4175	35.9605	15.536	161.77
15.468	36.3165	15.5865	161.892
15.5183	36.6985	15.6395	150.68
15.5688	35.8865	15.6898	147.955
15.6195	36.455	15.7403	144.546
15.67	35.0934	15.7908	142.348
15.7203	35.1007	15.8415	137.965
15.771	35.9162	15.892	136.357
15.8213	35.9306	15.9422	133.088
15.8718	35.9564	15.9923	132.448
15.9223	36.3094	16.0427	131.37
15.9727	35.9532	16.0935	127.818
16.0232	37.1628	16.1438	127.766
16.0735	36.6734	16.1942	128.003
16.1238	37.455	16.2445	126.742
16.1743	34.7846	16.295	125.584
16.2247	32.3512	16.3452	126.78
16.2753	31.182	16.3955	124.7
16.3257	31.9615	16.446	126.269
16.3758	30.8453	16.4965	124.6
16.4262	32.2889	16.547	125.65
16.4767	31.5485	16.5973	122.935
16.5271	31.9568	16.648	123.009
16.5773	32.8136	16.6985	119.981
16.6276	32.2901	16.7488	118.136
16.6781	32.4247	16.7993	117.509
16.7288	32.3274	16.8495	117.123
16.7792	33.1492	16.8998	117.682
16.8295	32.5425	16.9505	117.558
16.88	33.5564	17.001	116.73
16.9303	33.2684	17.0582	112.806
16.9807	34.4344	17.11	107.025
17.0312	34.3573	17.1603	105.913
17.0817	35.1458	17.2108	105.707
17.1322	34.7527	17.2613	105.057
17.1827	34.1467	17.3117	104.799
17.2332	32.026	17.3623	105.102
17.2837	31.7936	17.4128	104.239
17.334	31.9471	17.4633	104.713
17.3847	31.5276	17.5138	101.47
17.4353	30.8484	17.5643	102.411
17.4857	31.134	17.6145	99.8394
17.536	30.5758	17.6648	101.587
17.5865	29.7944	17.7153	100.129
17.6371	29.1434	17.7658	98.8296
17.6873	29.0738	17.816	96.8778
17.7377	29.0612	17.8663	96.656
17.788	27.7317	17.9168	97.0611
17.8383	26.987	17.9675	96.3501
17.889	25.9221	18.0178	96.9429
17.9393	23.9214	18.0685	96.4004
17.9898	22.7338	18.1188	96.3973
18.0401	22.7355	18.1692	96.6056
18.0905	22.7074	18.2196	97.2318
18.1407	22.4131	18.27	97.6156
18.1911	22.7562	18.3203	96.0001
18.2416	22.8962	18.3708	94.8946
18.2922	22.8949	18.4213	95.9225
18.3427	22.4767	18.4718	96.7599
18.3932	23.4239	18.5222	96.3271
18.4438	22.6865	18.5727	97.2525
18.4943	20.4916	18.6233	96.9493
18.5496	16.375	18.674	97.2804
18.6003	15.7902	18.7243	97.7895
18.6506	15.9398	18.7746	98.377
18.7012	15.4496	18.8252	97.2843
18.7516	16.2464	18.8758	97.9424
18.802	15.946	18.9261	98.7028
18.8522	15.2906	18.9763	99.1045
18.9026	15.264	19.0266	98.2725
18.953	14.7641	19.0771	97.2056
19.0035	15.7181	19.1276	96.1026
19.0538	15.2622	19.178	95.8861
19.1043	15.7852	19.2285	95.0881
19.1548	15.2115	19.2788	94.7604
19.2052	14.4652	19.3291	94.2614
19.2558	13.4687	19.3793	94.1595
19.306	14.358	19.4298	93.9534
19.3565	13.0653	19.4803	93.9634
19.407	14.5557	19.5308	94.2968
19.4573	12.8753	19.5813	93.7235
19.5076	13.1319	19.6318	93.6945
19.558	12.8085	19.6823	94.011
19.6115	10.8332	19.7327	93.0421
19.6622	10.4139	19.7832	92.455
19.7125	11.1198	19.8335	93.0793
19.7628	10.5536	19.884	91.6057
19.8132	10.346	19.9345	92.5109
19.8636	11.0196	19.9846	91.8703
19.9142	11.2686	20.0353	92.1685
19.9645	10.8659	20.0856	92.2793
20.0152	11.1177	20.1362	92.6059
20.0655	11.1215	20.1865	93.2066
20.1163	10.1813	20.2372	92.8809
20.1668	10.9554	20.2877	93.3574
20.2173	10.6922	20.338	93.1644
20.2678	11.0093	20.3882	94.0032
20.3181	11.1978	20.4385	93.4075
20.3687	10.9109	20.4888	93.5602
20.419	10.958	20.5392	92.9165
20.4693	11.6572	20.5897	90.8469
20.5197	10.6155	20.6402	91.584
20.57	10.8635	20.6906	90.7466
20.6203	11.1895	20.7408	90.4107
20.6707	10.9002	20.7912	90.463
20.721	11.6595	20.8417	90.2677
20.7715	11.3897	20.892	88.9516
20.8222	11.8919	20.9423	86.2977
20.8727	11.4139	20.993	84.6796
20.9232	12.0907	21.0433	85.0403
20.9735	10.626	21.0937	83.8937
21.024	12.0531	21.1442	83.6672
		21.1943	81.3802
		21.2447	80.1038
		21.295	78.4934
		21.3538	72.5531
		21.4042	70.8279
		21.4545	67.9097
		21.5048	66.6769
		21.5552	65.3373
		21.6057	64.4605
		21.6562	63.4523
		21.7065	64.3159
		21.7567	62.6982
		21.8072	62.9776
		21.8577	62.0291
		21.908	61.4891
		21.9583	62.0712
		22.009	61.7692
		22.0593	62.3059
		22.1097	60.537
		22.1598	61.2295
		22.21	59.7118
		22.2605	59.6865
		22.3108	57.432
		22.3612	57.4173
		22.4116	55.8607
		22.4618	52.9962
		22.5123	49.3042
		22.5627	45.9845
		22.6132	44.2175
		22.6637	43.5074
		22.7138	43.3849
		22.7642	42.7576
		22.8145	41.5567
		22.865	41.5524
		22.9153	40.7197
		22.9656	40.8593
		23.016	40.1515
		23.0665	39.8328
		23.1168	38.8141
		23.167	39.4986
		23.2173	38.5699
		23.268	38.5673
		23.3183	38.1239
		23.369	39.4368
		23.4193	38.05
		23.4698	38.2067
		23.5201	36.8427
		23.5706	36.4562
		23.6208	34.3186
		23.6713	34.1472
		23.7216	32.5956
		23.7722	28.4056
		23.8223	27.5129
		23.8727	27.8759
		23.923	27.5343
		23.9735	27.7555
		24.024	27.6997
		24.0742	27.7419
		24.1248	28.0873
		24.1751	27.992
		24.2253	27.4898
		24.2756	25.7707
		24.326	26.4176
		24.3766	26.4348
		24.427	27.0616
		24.4772	26.8902
		24.5277	25.7023
		24.578	25.8111
		24.6283	26.0375
		24.6787	25.6478
		24.7295	26.1268
		24.78	24.6546
		24.8305	24.5639
		24.8808	22.7005
		24.9313	22.1804
		24.9818	22.9047

## Sheet: Fig. 5a
Fig. 5a
DP metamaterials (combined crack resistances)		DP metamaterials with shield units		DP metamaterials with reinforcement bridging		DP metamaterials with crack deflection		DP metamaterials with crack bowing		Deflection with crack trapping		Crack shielding		Composite bridges		Conventional BCC lattices		Conventional FCC lattices		Conventional octet-truss lattices		Conventional tesseract lattices		Conventional vintiles lattices
Fracture energy per unit propagation (J/m)	Density (g/cm^3)	Fracture energy per unit propagation (J/m)	Density (g/cm^3)	Fracture energy per unit propagation (J/m)	Density (g/cm^3)	Fracture energy per unit propagation (J/m)	Density (g/cm^3)	Fracture energy per unit propagation (J/m)	Density (g/cm^3)	Fracture energy per unit propagation (J/m)	Density (g/cm^3)	Fracture energy per unit propagation (J/m)	Density (g/cm^3)	Fracture energy per unit propagation (J/m)	Density (g/cm^3)	Fracture energy per unit propagation (J/m)	Density (g/cm^3)	Fracture energy per unit propagation (J/m)	Density (g/cm^3)	Fracture energy per unit propagation (J/m)	Density (g/cm^3)	Fracture energy per unit propagation (J/m)	Density (g/cm^3)	Fracture energy per unit propagation (J/m)	Density (g/cm^3)
193.394	0.331	152.575	0.349	67.382	0.191	33.543	0.23	38.987	0.228	118.21	0.452	94.942	0.268	59.367	0.232	24.619	0.195	10.624	0.179	30.469	0.29	19.352	0.195	3.637	0.162
		138.524	0.35	56.269	0.199	35.377	0.256	44.407	0.249							18.169	0.238	10.907	0.227	46.642	0.376	25.528	0.246	8.047	0.207
		89.397	0.349	54.285	0.218	38.914	0.326	61.561	0.28							18.033	0.285	13.936	0.28	55.077	0.474	46.083	0.305	13.134	0.258
		67.035	0.35	54.037	0.212	50.125	0.348	67.918	0.309							14.454	0.338	33.929	0.339	84.465	0.585	63.056	0.371	20.302	0.316
		59.405	0.35	52.864	0.207	51.221	0.367	113.877	0.336
				52.687	0.212
				51.125	0.229
				51.631	0.206
				48.28	0.22
				47.272	0.203
				41.664	0.193
				41.075	0.195

## Sheet: Fig. 5b
Topology	Fracture energy per unit propagation (J/m)
DP	193.394
Octet-truss	38.043
Tesseract	36.638
FCC	33.929
Vintiles	19.335
BCC	14.476

## Sheet: Supplementary Fig. 4a
Supplementary Fig. 4a
Number of training DP cells	Prediction error of 𝜃_𝑓 (°)
75	37.784
150	30.605
225	25.825
300	20.341
375	17.339
450	14.575
525	13.398
600	12.619
675	10.508
750	8.793
825	9.274
900	8.849

## Sheet: Supplementary Fig. 4b
Supplementary Fig. 4b
Sample index	Prediction 𝜃_𝑓 (◦)	Experiment 𝜃_𝑓 (°)	Error (◦)
1	56.749	61	8.8
2	56.225	50.5
3	-28.397	-27.5
4	-57.25	-54.2
5	57.265	64
6	27.501	26.9
7	-26.613	-26.3
8	48.152	55.2
9	59.358	55.9
10	57.304	56.8

## Sheet: Supplementary Fig. 4c
Supplementary Fig. 4c
Number of training DP cells	Prediction error of 𝜎_𝑓 (MPa)
75	0.823
150	0.605
225	0.453
300	0.371
375	0.348
450	0.319
525	0.282
600	0.259
675	0.267
750	0.247
825	0.263
900	0.249

## Sheet: Supplementary Fig. 4d
Supplementary Fig. 4d
Sample index	Prediction 𝜎_𝑓 (MPa)	Experiment 𝜎_𝑓 (MPa)	Error (MPa)
1	1.119	1.128	0.25
2	0.746	0.773
3	1.27	1.252
4	1.171	1.365
5	1.651	1.724
6	1.028	1.073
7	0.493	0.531
8	1.082	1.13
9	0.958	0.829
10	2.393	2.39

[truncated: 40 more sheets: Supplementary Fig. 4e, Supplementary Fig. 4f, Supplementary Fig. 5a, Supplementary Fig. 5b, Supplementary Fig. 6c, Supplementary Fig. 7d, Supplementary Fig. 12a, Supplementary Fig. 12b, Supplementary Fig. 12c, Supplementary Fig. 12d, Supplementary Fig. 13a, Supplementary Fig. 14a, Supplementary Fig. 15a, Supplementary Fig. 16a, Supplementary Fig. 16b, Supplementary Fig. 16c, Supplementary Fig. 17, Supplementary Fig. 19a, Supplementary Fig. 19b, Supplementary Fig. 23c …]
